# Supplementary material for: Non-specific filtering of beta-distributed data
Source: BMC Bioinformatics. 2014 Jun 19;15:199. doi: 10.1186/1471-2105-15-199 (PMC4230495; doi:10.1186/1471-2105-15-199)
Supplement: Additional file 3 — Sample ids included in data sets 2 through 8. [file 1471-2105-15-199-S3.xlsx]

## Sheet: GBM HM27
TCGA ID	File.Name	Barcode
TCGA-02-0028-01	4321207002_A	TCGA-02-0028-01A-01D-0186-05
TCGA-06-0121-01	4321207002_C	TCGA-06-0121-01A-04D-0218-05
TCGA-06-0119-01	4321207002_D	TCGA-06-0119-01A-08D-0218-05
TCGA-02-0116-01	4321207002_E	TCGA-02-0116-01A-01D-0199-05
TCGA-06-0142-01	4321207002_F	TCGA-06-0142-01A-01D-0218-05
TCGA-06-0126-01	4321207002_G	TCGA-06-0126-01A-01D-0218-05
TCGA-06-0137-01	4321207002_I	TCGA-06-0137-01A-03D-0218-05
TCGA-02-0089-01	4321207002_L	TCGA-02-0089-01A-01D-0199-05
TCGA-02-0009-01	4321207019_F	TCGA-02-0009-01A-01D-0186-05
TCGA-02-0052-01	4321207019_I	TCGA-02-0052-01A-01D-0186-05
TCGA-02-0007-01	4321207019_J	TCGA-02-0007-01A-01D-0186-05
TCGA-02-0014-01	4321207024_B	TCGA-02-0014-01A-01D-0186-05
TCGA-02-0027-01	4321207024_D	TCGA-02-0027-01A-01D-0186-05
TCGA-02-0069-01	4321207024_E	TCGA-02-0069-01A-01D-0199-05
TCGA-02-0010-01	4321207024_F	TCGA-02-0010-01A-01D-0186-05
TCGA-06-0143-01	4321207024_G	TCGA-06-0143-01A-01D-0218-05
TCGA-06-0133-01	4321207024_H	TCGA-06-0133-01A-02D-0218-05
TCGA-02-0107-01	4321207024_I	TCGA-02-0107-01A-01D-0199-05
TCGA-02-0034-01	4321207024_J	TCGA-02-0034-01A-01D-0186-05
TCGA-02-0080-01	4321207024_L	TCGA-02-0080-01A-01D-0199-05
TCGA-06-0148-01	4321207026_A	TCGA-06-0148-01A-01D-0218-05
TCGA-02-0114-01	4321207026_B	TCGA-02-0114-01A-01D-0199-05
TCGA-02-0086-01	4321207026_D	TCGA-02-0086-01A-01D-0199-05
TCGA-06-0124-01	4321207026_E	TCGA-06-0124-01A-01D-0218-05
TCGA-06-0140-01	4321207026_G	TCGA-06-0140-01A-01D-0218-05
TCGA-02-0113-01	4321207026_H	TCGA-02-0113-01A-01D-0199-05
TCGA-02-0038-01	4321207026_J	TCGA-02-0038-01A-01D-0186-05
TCGA-06-0139-01	4321207026_K	TCGA-06-0139-01A-01D-0218-05
TCGA-02-0057-01	4321207026_L	TCGA-02-0057-01A-01D-0186-05
TCGA-02-0099-01	4321207028_B	TCGA-02-0099-01A-01D-0199-05
TCGA-06-0128-01	4321207028_D	TCGA-06-0128-01A-01D-0218-05
TCGA-06-0137-01	4321207028_E	TCGA-06-0137-01B-02D-0218-05
TCGA-02-0021-01	4321207028_G	TCGA-02-0021-01A-01D-0186-05
TCGA-06-0145-01	4321207028_K	TCGA-06-0145-01A-03D-0218-05
TCGA-02-0047-01	4321207028_L	TCGA-02-0047-01A-01D-0186-05
TCGA-06-0169-01	4321207030_A	TCGA-06-0169-01A-01D-0218-05
TCGA-02-0037-01	4321207030_B	TCGA-02-0037-01A-01D-0186-05
TCGA-06-0122-01	4321207030_D	TCGA-06-0122-01A-01D-0218-05
TCGA-06-0141-01	4321207030_E	TCGA-06-0141-01A-01D-0218-05
TCGA-02-0046-01	4321207030_F	TCGA-02-0046-01A-01D-0186-05
TCGA-02-0102-01	4321207030_G	TCGA-02-0102-01A-01D-0199-05
TCGA-02-0055-01	4321207030_H	TCGA-02-0055-01A-01D-0186-05
TCGA-02-0071-01	4321207030_I	TCGA-02-0071-01A-01D-0199-05
TCGA-02-0075-01	4321207030_K	TCGA-02-0075-01A-01D-0199-05
TCGA-06-0129-01	4321207033_A	TCGA-06-0129-01A-01D-0218-05
TCGA-02-0085-01	4321207033_B	TCGA-02-0085-01A-01D-0199-05
TCGA-02-0033-01	4321207033_D	TCGA-02-0033-01A-01D-0186-05
TCGA-02-0115-01	4321207033_E	TCGA-02-0115-01A-01D-0199-05
TCGA-06-0130-01	4321207033_G	TCGA-06-0130-01A-01D-0218-05
TCGA-02-0083-01	4321207033_H	TCGA-02-0083-01A-01D-0199-05
TCGA-02-0054-01	4321207033_J	TCGA-02-0054-01A-01D-0186-05
TCGA-02-0060-01	4321207033_K	TCGA-02-0060-01A-01D-0186-05
TCGA-02-0064-01	4321207042_A	TCGA-02-0064-01A-01D-0199-05
TCGA-02-0043-01	4321207042_C	TCGA-02-0043-01A-01D-0186-05
TCGA-06-0147-01	4321207042_F	TCGA-06-0147-01A-01D-0218-05
TCGA-02-0058-01	4321207042_G	TCGA-02-0058-01A-01D-0186-05
TCGA-02-0003-01	4321207042_I	TCGA-02-0003-01A-01D-0186-05
TCGA-02-0074-01	4321207042_J	TCGA-02-0074-01A-01D-0199-05
TCGA-06-0125-01	4321207042_L	TCGA-06-0125-01A-01D-0218-05
TCGA-16-0846-01	4760681022_A	TCGA-16-0846-01A-01D-0392-05
TCGA-06-0876-01	4760681022_B	TCGA-06-0876-01A-01D-0392-05
TCGA-12-0820-01	4760681022_C	TCGA-12-0820-01A-01D-0392-05
TCGA-16-0848-01	4760681022_D	TCGA-16-0848-01A-01D-0392-05
TCGA-06-0877-01	4760681022_E	TCGA-06-0877-01A-01D-0392-05
TCGA-14-0817-01	4760681024_A	TCGA-14-0817-01A-01D-0392-05
TCGA-14-0871-01	4760681024_B	TCGA-14-0871-01A-01D-0392-05
TCGA-12-0827-01	4760681024_C	TCGA-12-0827-01A-01D-0392-05
TCGA-14-0867-01	4760681024_E	TCGA-14-0867-01A-01D-0392-05
TCGA-12-0818-01	4760681024_F	TCGA-12-0818-01A-01D-0392-05
TCGA-06-0882-01	4760681024_G	TCGA-06-0882-01A-01D-0392-05
TCGA-12-0829-01	4760681024_H	TCGA-12-0829-01A-01D-0392-05
TCGA-06-0875-01	4760681024_J	TCGA-06-0875-01A-01D-0392-05
TCGA-12-0828-01	4760681024_K	TCGA-12-0828-01A-01D-0392-05
TCGA-12-0819-01	4760681024_L	TCGA-12-0819-01A-01D-0392-05
TCGA-14-0787-01	4760681036_A	TCGA-14-0787-01A-01D-0392-05
TCGA-16-0850-01	4760681036_B	TCGA-16-0850-01A-01D-0392-05
TCGA-12-0821-01	4760681036_C	TCGA-12-0821-01A-01D-0392-05
TCGA-06-0879-01	4760681036_D	TCGA-06-0879-01A-01D-0392-05
TCGA-16-0849-01	4760681036_E	TCGA-16-0849-01A-01D-0392-05
TCGA-14-0813-01	4760681036_F	TCGA-14-0813-01A-01D-0392-05
TCGA-06-0878-01	4760681036_G	TCGA-06-0878-01A-01D-0392-05
TCGA-12-0826-01	4760681036_H	TCGA-12-0826-01A-01D-0392-05
TCGA-14-0789-01	4760681036_I	TCGA-14-0789-01A-01D-0392-05
TCGA-16-0861-01	4760681036_J	TCGA-16-0861-01A-01D-0392-05
TCGA-12-0822-01	4760681036_K	TCGA-12-0822-01A-01D-0392-05
TCGA-06-0881-01	4760681036_L	TCGA-06-0881-01A-02D-0392-05

## Sheet: GBM HM450
TCGA ID	File.Name	Barcode
TCGA-19-5950-01	6042316090_R01C01	TCGA-19-5950-01A-11D-1697-05
TCGA-28-2510-01	6042316090_R01C02	TCGA-28-2510-01A-01D-1697-05
TCGA-06-5859-01	6042316090_R02C01	TCGA-06-5859-01A-01D-1697-05
TCGA-06-5856-01	6042316090_R02C02	TCGA-06-5856-01A-01D-1697-05
TCGA-06-5412-01	6042316090_R03C01	TCGA-06-5412-01A-01D-1697-05
TCGA-19-5960-01	6042316090_R03C02	TCGA-19-5960-01A-11D-1697-05
TCGA-06-6390-01	6042316090_R04C01	TCGA-06-6390-01A-11D-1697-05
TCGA-19-5947-01	6042316090_R04C02	TCGA-19-5947-01A-11D-1697-05
TCGA-06-6389-01	6042316090_R05C01	TCGA-06-6389-01A-11D-1697-05
TCGA-19-5959-01	6042316090_R05C02	TCGA-19-5959-01A-11D-1697-05
TCGA-32-1979-01	6042316090_R06C01	TCGA-32-1979-01A-01D-1697-05
TCGA-06-5410-01	6042316090_R06C02	TCGA-06-5410-01A-01D-1697-05
TCGA-26-1442-01	6042316092_R01C01	TCGA-26-1442-01A-01D-1697-05
TCGA-19-5955-01	6042316092_R01C02	TCGA-19-5955-01A-11D-1697-05
TCGA-19-5958-01	6042316092_R02C01	TCGA-19-5958-01A-11D-1697-05
TCGA-06-5411-01	6042316092_R02C02	TCGA-06-5411-01A-01D-1697-05
TCGA-76-6282-01	6042316092_R03C01	TCGA-76-6282-01A-11D-1697-05
TCGA-06-5858-01	6042316092_R03C02	TCGA-06-5858-01A-01D-1697-05
TCGA-19-5952-01	6042316092_R04C01	TCGA-19-5952-01A-11D-1697-05
TCGA-19-5956-01	6042316092_R04C02	TCGA-19-5956-01A-11D-1697-05
TCGA-19-5954-01	6042316092_R05C01	TCGA-19-5954-01A-11D-1697-05
TCGA-76-6193-01	6042316092_R05C02	TCGA-76-6193-01A-11D-1697-05
TCGA-06-6391-01	6042316092_R06C01	TCGA-06-6391-01A-11D-1697-05
TCGA-32-1980-01	6042316092_R06C02	TCGA-32-1980-01A-01D-1697-05
TCGA-87-5896-01	6042316093_R01C01	TCGA-87-5896-01A-01D-1697-05
TCGA-15-1444-01	6042316093_R01C02	TCGA-15-1444-01A-02D-1697-05
TCGA-76-6191-01	6042316093_R02C01	TCGA-76-6191-01A-12D-1697-05
TCGA-06-1804-01	6042316093_R02C02	TCGA-06-1804-01A-01D-1697-05
TCGA-06-5408-01	6042316093_R03C01	TCGA-06-5408-01A-01D-1697-05
TCGA-76-6285-01	6042316093_R03C02	TCGA-76-6285-01A-11D-1697-05
TCGA-28-2501-01	6042316093_R04C02	TCGA-28-2501-01A-01D-1697-05
TCGA-19-5951-01	6042316093_R05C01	TCGA-19-5951-01A-11D-1697-05
TCGA-28-6450-01	6042316093_R05C02	TCGA-28-6450-01A-11D-1697-05
TCGA-76-6192-01	6042316093_R06C02	TCGA-76-6192-01A-11D-1697-05
TCGA-06-0650-01	6042316122_R01C01	TCGA-06-0650-01A-02D-1697-05
TCGA-81-5910-01	6042316122_R02C01	TCGA-81-5910-01A-11D-1697-05
TCGA-41-5651-01	6042316122_R03C01	TCGA-41-5651-01A-01D-1697-05
TCGA-06-5413-01	6042316122_R04C01	TCGA-06-5413-01A-01D-1697-05
TCGA-28-5219-01	6042324049_R01C01	TCGA-28-5219-01A-01D-1481-05
TCGA-76-4935-01	6042324049_R01C02	TCGA-76-4935-01A-01D-1481-05
TCGA-26-5139-01	6042324049_R02C01	TCGA-26-5139-01A-01D-1481-05
TCGA-28-5208-01	6042324049_R02C02	TCGA-28-5208-01A-01D-1481-05
TCGA-76-4934-01	6042324049_R03C01	TCGA-76-4934-01A-01D-1481-05
TCGA-28-5213-01	6042324049_R03C02	TCGA-28-5213-01A-01D-1481-05
TCGA-32-5222-01	6042324049_R04C01	TCGA-32-5222-01A-01D-1481-05
TCGA-06-5416-01	6042324049_R04C02	TCGA-06-5416-01A-01D-1481-05
TCGA-76-4931-01	6042324049_R05C01	TCGA-76-4931-01A-01D-1481-05
TCGA-28-5207-01	6042324049_R05C02	TCGA-28-5207-01A-01D-1481-05
TCGA-28-5216-01	6042324049_R06C01	TCGA-28-5216-01A-01D-1481-05
TCGA-12-5299-01	6042324049_R06C02	TCGA-12-5299-01A-02D-1481-05
TCGA-06-5418-01	6042324058_R01C01	TCGA-06-5418-01A-01D-1481-05
TCGA-76-4925-01	6042324058_R02C01	TCGA-76-4925-01A-01D-1481-05
TCGA-12-5295-01	6042324058_R02C02	TCGA-12-5295-01A-01D-1481-05
TCGA-12-5301-01	6042324058_R03C01	TCGA-12-5301-01A-01D-1481-05
TCGA-28-5220-01	6042324058_R03C02	TCGA-28-5220-01A-01D-1481-05
TCGA-26-5134-01	6042324058_R04C02	TCGA-26-5134-01A-01D-1481-05
TCGA-06-5415-01	6042324058_R05C01	TCGA-06-5415-01A-01D-1481-05
TCGA-28-5215-01	6042324058_R05C02	TCGA-28-5215-01A-01D-1481-05
TCGA-26-5135-01	6042324058_R06C01	TCGA-26-5135-01A-01D-1481-05
TCGA-76-4932-01	6042324082_R01C01	TCGA-76-4932-01A-01D-1481-05
TCGA-28-5214-01	6042324082_R02C01	TCGA-28-5214-01A-01D-1481-05
TCGA-06-5414-01	6042324082_R02C02	TCGA-06-5414-01A-01D-1481-05
TCGA-76-4929-01	6042324082_R03C01	TCGA-76-4929-01A-01D-1481-05
TCGA-26-5132-01	6042324082_R03C02	TCGA-26-5132-01A-01D-1481-05
TCGA-76-4927-01	6042324082_R04C01	TCGA-76-4927-01A-01D-1481-05
TCGA-06-5417-01	6042324082_R04C02	TCGA-06-5417-01A-01D-1481-05
TCGA-28-5218-01	6042324082_R05C01	TCGA-28-5218-01A-01D-1481-05
TCGA-28-5209-01	6042324082_R05C02	TCGA-28-5209-01A-01D-1481-05
TCGA-28-5204-01	6042324082_R06C01	TCGA-28-5204-01A-01D-1481-05
TCGA-26-5133-01	6042324082_R06C02	TCGA-26-5133-01A-01D-1481-05
TCGA-74-6578-01	6929718029_R01C02	TCGA-74-6578-01A-11D-1844-05
TCGA-06-6700-01	6929718029_R03C02	TCGA-06-6700-01A-12D-1844-05
TCGA-76-6662-01	6929718029_R04C02	TCGA-76-6662-01A-11D-1844-05
TCGA-26-6173-01	6929718029_R05C02	TCGA-26-6173-01A-11D-1844-05
TCGA-06-6694-01	6929718029_R06C01	TCGA-06-6694-01A-12D-1844-05
TCGA-06-6698-01	6929718033_R01C01	TCGA-06-6698-01A-11D-1844-05
TCGA-76-6660-01	6929718033_R02C01	TCGA-76-6660-01A-11D-1844-05
TCGA-06-6693-01	6929718033_R02C02	TCGA-06-6693-01A-11D-1844-05
TCGA-74-6584-01	6929718033_R03C01	TCGA-74-6584-01A-11D-1844-05
TCGA-06-6697-01	6929718033_R04C01	TCGA-06-6697-01A-11D-1844-05
TCGA-76-6664-01	6929718033_R05C01	TCGA-76-6664-01A-11D-1844-05
TCGA-06-1806-01	6929718033_R05C02	TCGA-06-1806-01A-02D-1844-05
TCGA-76-6283-01	6929718033_R06C01	TCGA-76-6283-01A-11D-1844-05
TCGA-06-6699-01	6929718035_R01C01	TCGA-06-6699-01A-11D-1844-05
TCGA-74-6573-01	6929718035_R01C02	TCGA-74-6573-01A-12D-1844-05
TCGA-76-6656-01	6929718035_R02C01	TCGA-76-6656-01A-11D-1844-05
TCGA-76-6663-01	6929718035_R02C02	TCGA-76-6663-01A-11D-1844-05
TCGA-74-6581-01	6929718035_R03C01	TCGA-74-6581-01A-11D-1844-05
TCGA-26-6174-01	6929718035_R04C01	TCGA-26-6174-01A-21D-1844-05
TCGA-76-6657-01	6929718035_R04C02	TCGA-76-6657-01A-11D-1844-05
TCGA-06-6695-01	6929718035_R05C01	TCGA-06-6695-01A-11D-1844-05
TCGA-74-6575-01	6929718035_R05C02	TCGA-74-6575-01A-11D-1844-05
TCGA-06-6701-01	6929718035_R06C01	TCGA-06-6701-01A-11D-1844-05
TCGA-06-6388-01	6929718035_R06C02	TCGA-06-6388-01A-12D-1844-05
TCGA-76-6280-01	6929718036_R01C01	TCGA-76-6280-01A-21D-1844-05
TCGA-76-6286-01	6929718036_R02C01	TCGA-76-6286-01A-11D-1844-05
TCGA-81-5911-01	6929718036_R03C01	TCGA-81-5911-01A-12D-1844-05
TCGA-41-6646-01	6929718036_R05C01	TCGA-41-6646-01A-11D-1844-05
TCGA-74-6577-01	6929718036_R06C01	TCGA-74-6577-01A-11D-1844-05

## Sheet: KIRC HM27
TCGA ID	File.Name	Barcode
TCGA-BP-4337-11	5552234008_A	TCGA-BP-4337-11A-01D-1284-05
TCGA-BP-4762-11	5552234008_B	TCGA-BP-4762-11A-01D-1284-05
TCGA-BP-4353-11	5552234008_C	TCGA-BP-4353-11A-01D-1284-05
TCGA-BP-4355-01	5552234008_D	TCGA-BP-4355-01A-01D-1284-05
TCGA-BP-4343-01	5552234008_E	TCGA-BP-4343-01A-02D-1284-05
TCGA-BP-4354-11	5552234008_F	TCGA-BP-4354-11A-01D-1284-05
TCGA-BP-4329-11	5552234008_G	TCGA-BP-4329-11A-01D-1284-05
TCGA-BP-4756-11	5552234008_H	TCGA-BP-4756-11A-01D-1284-05
TCGA-BP-4344-11	5552234008_I	TCGA-BP-4344-11A-01D-1284-05
TCGA-BP-4332-11	5552234008_J	TCGA-BP-4332-11A-01D-1284-05
TCGA-BP-4330-01	5552234008_K	TCGA-BP-4330-01A-01D-1284-05
TCGA-BP-4758-01	5552234008_L	TCGA-BP-4758-01A-01D-1284-05
TCGA-BP-4762-01	5552234012_A	TCGA-BP-4762-01A-02D-1284-05
TCGA-BP-4170-11	5552234012_B	TCGA-BP-4170-11A-01D-1284-05
TCGA-BP-4347-01	5552234012_C	TCGA-BP-4347-01A-01D-1284-05
TCGA-BP-4335-01	5552234012_D	TCGA-BP-4335-01A-01D-1284-05
TCGA-BP-4771-01	5552234012_E	TCGA-BP-4771-01A-01D-1284-05
TCGA-BP-4176-11	5552234012_F	TCGA-BP-4176-11A-01D-1284-05
TCGA-BP-4334-01	5552234012_G	TCGA-BP-4334-01A-01D-1284-05
TCGA-BP-4326-11	5552234012_H	TCGA-BP-4326-11A-01D-1284-05
TCGA-BP-4763-01	5552234012_I	TCGA-BP-4763-01A-01D-1284-05
TCGA-BP-4158-01	5552234012_J	TCGA-BP-4158-01A-02D-1284-05
TCGA-BP-4352-01	5552234012_K	TCGA-BP-4352-01A-01D-1284-05
TCGA-BP-4329-01	5552234012_L	TCGA-BP-4329-01A-02D-1284-05
TCGA-BP-4345-11	5552234024_A	TCGA-BP-4345-11A-01D-1284-05
TCGA-BP-4330-11	5552234024_B	TCGA-BP-4330-11A-01D-1284-05
TCGA-BP-4331-01	5552234024_C	TCGA-BP-4331-01A-01D-1284-05
TCGA-BP-4346-01	5552234024_D	TCGA-BP-4346-01A-01D-1284-05
TCGA-BP-4341-01	5552234024_E	TCGA-BP-4341-01A-01D-1284-05
TCGA-BP-4173-01	5552234024_F	TCGA-BP-4173-01A-02D-1284-05
TCGA-BP-4354-01	5552234024_G	TCGA-BP-4354-01A-02D-1284-05
TCGA-BP-4334-11	5552234024_H	TCGA-BP-4334-11A-01D-1284-05
TCGA-BP-4766-01	5552234024_I	TCGA-BP-4766-01A-01D-1284-05
TCGA-BP-4176-01	5552234024_J	TCGA-BP-4176-01A-02D-1284-05
TCGA-BP-4342-01	5552234024_K	TCGA-BP-4342-01A-01D-1284-05
TCGA-BP-4159-01	5552234024_L	TCGA-BP-4159-01A-02D-1284-05
TCGA-BP-4331-11	5552234051_A	TCGA-BP-4331-11A-01D-1284-05
TCGA-BP-4169-11	5552234051_B	TCGA-BP-4169-11A-01D-1284-05
TCGA-BP-4353-01	5552234051_C	TCGA-BP-4353-01A-02D-1284-05
TCGA-BP-4769-01	5552234051_D	TCGA-BP-4769-01A-01D-1284-05
TCGA-BP-4327-11	5552234051_E	TCGA-BP-4327-11A-01D-1284-05
TCGA-BP-4174-11	5552234051_F	TCGA-BP-4174-11A-01D-1284-05
TCGA-BP-4166-01	5552234051_G	TCGA-BP-4166-01A-02D-1284-05
TCGA-BP-4349-11	5552234051_H	TCGA-BP-4349-11A-01D-1284-05
TCGA-BP-4759-11	5552234051_I	TCGA-BP-4759-11A-01D-1284-05
TCGA-BP-4169-01	5552234051_J	TCGA-BP-4169-01A-02D-1284-05
TCGA-BP-4776-01	5552234051_K	TCGA-BP-4776-01A-01D-1284-05
TCGA-BP-4777-01	5552234051_L	TCGA-BP-4777-01A-01D-1284-05
TCGA-BP-4170-01	5568914008_A	TCGA-BP-4170-01A-02D-1284-05
TCGA-BP-4759-01	5568914008_B	TCGA-BP-4759-01A-01D-1284-05
TCGA-BP-4355-11	5568914008_C	TCGA-BP-4355-11A-01D-1284-05
TCGA-BP-4160-01	5568914008_D	TCGA-BP-4160-01A-02D-1284-05
TCGA-BP-4165-01	5568914008_E	TCGA-BP-4165-01A-02D-1284-05
TCGA-BP-4325-11	5568914008_F	TCGA-BP-4325-11A-01D-1284-05
TCGA-BP-4338-11	5568914008_G	TCGA-BP-4338-11A-01D-1284-05
TCGA-BP-4761-01	5568914008_H	TCGA-BP-4761-01A-01D-1284-05
TCGA-BP-4761-11	5568914008_I	TCGA-BP-4761-11A-01D-1284-05
TCGA-BP-4351-11	5568914008_J	TCGA-BP-4351-11A-01D-1284-05
TCGA-BP-4342-11	5568914008_K	TCGA-BP-4342-11A-01D-1284-05
TCGA-BP-4159-11	5568914008_L	TCGA-BP-4159-11A-01D-1284-05
TCGA-BP-4352-11	5568914014_A	TCGA-BP-4352-11A-01D-1284-05
TCGA-BP-4335-11	5568914014_C	TCGA-BP-4335-11A-01D-1284-05
TCGA-BP-4174-01	5568914014_D	TCGA-BP-4174-01A-02D-1284-05
TCGA-BP-4765-01	5568914014_E	TCGA-BP-4765-01A-01D-1284-05
TCGA-BP-4327-01	5568914014_F	TCGA-BP-4327-01A-01D-1284-05
TCGA-BP-4769-11	5568914014_G	TCGA-BP-4769-11A-01D-1284-05
TCGA-BP-4766-11	5568914014_H	TCGA-BP-4766-11A-01D-1284-05
TCGA-BP-4343-11	5568914014_I	TCGA-BP-4343-11A-01D-1284-05
TCGA-BP-4325-01	5568914014_J	TCGA-BP-4325-01A-02D-1284-05
TCGA-BP-4160-11	5568914014_K	TCGA-BP-4160-11A-01D-1284-05
TCGA-BP-4341-11	5568914014_L	TCGA-BP-4341-11A-01D-1284-05
TCGA-BP-4337-01	5568914016_A	TCGA-BP-4337-01A-01D-1284-05
TCGA-BP-4763-11	5568914016_B	TCGA-BP-4763-11A-01D-1284-05
TCGA-BP-4340-01	5568914016_C	TCGA-BP-4340-01A-01D-1284-05
TCGA-BP-4756-01	5568914016_D	TCGA-BP-4756-01A-01D-1284-05
TCGA-BP-4349-01	5568914016_E	TCGA-BP-4349-01A-01D-1284-05
TCGA-BP-4768-11	5568914016_F	TCGA-BP-4768-11A-01D-1284-05
TCGA-BP-4166-11	5568914016_G	TCGA-BP-4166-11A-01D-1284-05
TCGA-BP-4347-11	5568914016_H	TCGA-BP-4347-11A-01D-1284-05
TCGA-BP-4173-11	5568914016_I	TCGA-BP-4173-11A-01D-1284-05
TCGA-BP-4758-11	5568914016_J	TCGA-BP-4758-11A-01D-1284-05
TCGA-BP-4775-01	5568914016_K	TCGA-BP-4775-01A-01D-1284-05
TCGA-BP-4346-11	5568914016_L	TCGA-BP-4346-11A-01D-1284-05
TCGA-BP-4344-01	5568914026_A	TCGA-BP-4344-01A-01D-1284-05
TCGA-BP-4774-01	5568914026_B	TCGA-BP-4774-01A-01D-1284-05
TCGA-BP-4326-01	5568914026_C	TCGA-BP-4326-01A-01D-1284-05
TCGA-BP-4338-01	5568914026_D	TCGA-BP-4338-01A-01D-1284-05
TCGA-BP-4345-01	5568914026_E	TCGA-BP-4345-01A-01D-1284-05
TCGA-BP-4351-01	5568914026_F	TCGA-BP-4351-01A-01D-1284-05
TCGA-BP-4158-11	5568914026_G	TCGA-BP-4158-11A-01D-1284-05
TCGA-BP-4765-11	5568914026_H	TCGA-BP-4765-11A-01D-1284-05
TCGA-BP-4768-01	5568914026_I	TCGA-BP-4768-01A-01D-1284-05
TCGA-BP-4165-11	5568914026_J	TCGA-BP-4165-11A-01D-1284-05
TCGA-BP-4340-11	5568914026_K	TCGA-BP-4340-11A-01D-1284-05
TCGA-BP-4332-01	5568914026_L	TCGA-BP-4332-01A-01D-1284-05

## Sheet: KIRC HM450
TCGA ID	File.Name	Barcode
TCGA-CJ-4920-01	6042308103_R01C01	TCGA-CJ-4920-01A-01D-1424-05
TCGA-BP-5199-11	6042308103_R01C02	TCGA-BP-5199-11A-01D-1424-05
TCGA-CJ-4901-11	6042308103_R02C01	TCGA-CJ-4901-11A-01D-1424-05
TCGA-CJ-4882-11	6042308103_R02C02	TCGA-CJ-4882-11A-01D-1424-05
TCGA-BP-5184-11	6042308103_R03C01	TCGA-BP-5184-11A-01D-1424-05
TCGA-CJ-4918-11	6042308103_R03C02	TCGA-CJ-4918-11A-01D-1424-05
TCGA-BP-5187-01	6042308103_R04C01	TCGA-BP-5187-01A-01D-1424-05
TCGA-BP-5190-11	6042308103_R04C02	TCGA-BP-5190-11A-01D-1424-05
TCGA-CJ-4869-11	6042308103_R05C01	TCGA-CJ-4869-11A-01D-1424-05
TCGA-BP-5186-01	6042308103_R05C02	TCGA-BP-5186-01A-01D-1424-05
TCGA-BP-5181-01	6042308103_R06C01	TCGA-BP-5181-01A-01D-1424-05
TCGA-CJ-4904-11	6042308103_R06C02	TCGA-CJ-4904-11A-01D-1424-05
TCGA-BP-5174-01	6042308104_R01C01	TCGA-BP-5174-01A-01D-1424-05
TCGA-BP-5189-01	6042308104_R01C02	TCGA-BP-5189-01A-02D-1424-05
TCGA-BP-5199-01	6042308104_R02C01	TCGA-BP-5199-01A-01D-1424-05
TCGA-CJ-4913-01	6042308104_R02C02	TCGA-CJ-4913-01A-01D-1424-05
TCGA-CJ-4923-11	6042308104_R03C01	TCGA-CJ-4923-11A-01D-1424-05
TCGA-BP-5198-11	6042308104_R03C02	TCGA-BP-5198-11A-01D-1424-05
TCGA-BP-5185-11	6042308104_R04C01	TCGA-BP-5185-11A-01D-1424-05
TCGA-BP-5195-01	6042308104_R04C02	TCGA-BP-5195-01A-02D-1424-05
TCGA-BP-5182-01	6042308104_R05C01	TCGA-BP-5182-01A-01D-1424-05
TCGA-BP-5200-01	6042308104_R05C02	TCGA-BP-5200-01A-01D-1424-05
TCGA-CZ-4859-11	6042308104_R06C01	TCGA-CZ-4859-11A-01D-1424-05
TCGA-BP-5195-11	6042308104_R06C02	TCGA-BP-5195-11A-01D-1424-05
TCGA-BP-5186-11	6042308129_R01C01	TCGA-BP-5186-11A-01D-1424-05
TCGA-CJ-4912-01	6042308129_R01C02	TCGA-CJ-4912-01A-01D-1424-05
TCGA-BP-5176-01	6042308129_R02C01	TCGA-BP-5176-01A-01D-1424-05
TCGA-BP-5200-11	6042308129_R02C02	TCGA-BP-5200-11A-01D-1424-05
TCGA-CJ-4908-11	6042308129_R03C01	TCGA-CJ-4908-11A-01D-1424-05
TCGA-CJ-4882-01	6042308129_R03C02	TCGA-CJ-4882-01A-02D-1424-05
TCGA-BP-5183-01	6042308129_R04C01	TCGA-BP-5183-01A-01D-1424-05
TCGA-CJ-4908-01	6042308129_R04C02	TCGA-CJ-4908-01A-01D-1424-05
TCGA-BP-5180-11	6042308129_R05C01	TCGA-BP-5180-11A-01D-1424-05
TCGA-BP-5177-01	6042308129_R05C02	TCGA-BP-5177-01A-01D-1424-05
TCGA-CJ-4905-11	6042308129_R06C01	TCGA-CJ-4905-11A-01D-1424-05
TCGA-CZ-4856-11	6042308129_R06C02	TCGA-CZ-4856-11A-01D-1424-05
TCGA-CZ-5465-11	6042308132_R01C01	TCGA-CZ-5465-11A-01D-1500-05
TCGA-CZ-5459-01	6042308132_R01C02	TCGA-CZ-5459-01A-01D-1500-05
TCGA-CZ-5462-11	6042308132_R02C01	TCGA-CZ-5462-11A-01D-1500-05
TCGA-CZ-5454-11	6042308132_R02C02	TCGA-CZ-5454-11A-01D-1500-05
TCGA-B0-4815-11	6042308132_R03C01	TCGA-B0-4815-11A-02D-1500-05
TCGA-B0-4710-01	6042308132_R03C02	TCGA-B0-4710-01A-01D-1500-05
TCGA-B0-5402-11	6042308132_R04C01	TCGA-B0-5402-11A-01D-1500-05
TCGA-CZ-4865-01	6042308132_R04C02	TCGA-CZ-4865-01A-02D-1500-05
TCGA-CZ-5464-11	6042308132_R05C01	TCGA-CZ-5464-11A-01D-1500-05
TCGA-CZ-5452-11	6042308132_R05C02	TCGA-CZ-5452-11A-01D-1500-05
TCGA-CZ-5464-01	6042308132_R06C01	TCGA-CZ-5464-01A-01D-1500-05
TCGA-B0-4712-11	6042308132_R06C02	TCGA-B0-4712-11A-02D-1500-05
TCGA-BP-5201-11	6042308135_R01C01	TCGA-BP-5201-11A-01D-1424-05
TCGA-BP-5176-11	6042308135_R01C02	TCGA-BP-5176-11A-01D-1424-05
TCGA-BP-5189-11	6042308135_R02C01	TCGA-BP-5189-11A-01D-1424-05
TCGA-CJ-4918-01	6042308135_R02C02	TCGA-CJ-4918-01A-01D-1424-05
TCGA-CZ-4856-01	6042308135_R03C01	TCGA-CZ-4856-01A-02D-1424-05
TCGA-CJ-4869-01	6042308135_R03C02	TCGA-CJ-4869-01A-02D-1424-05
TCGA-BP-5194-11	6042308135_R04C01	TCGA-BP-5194-11A-01D-1424-05
TCGA-BP-5182-11	6042308135_R04C02	TCGA-BP-5182-11A-01D-1424-05
TCGA-BP-5192-11	6042308135_R05C01	TCGA-BP-5192-11A-01D-1424-05
TCGA-CJ-4897-11	6042308135_R05C02	TCGA-CJ-4897-11A-01D-1424-05
TCGA-BP-5170-01	6042308135_R06C01	TCGA-BP-5170-01A-01D-1424-05
TCGA-CJ-4916-11	6042308135_R06C02	TCGA-CJ-4916-11A-01D-1424-05
TCGA-BP-5190-01	6042308144_R01C01	TCGA-BP-5190-01A-01D-1424-05
TCGA-CZ-4853-01	6042308144_R01C02	TCGA-CZ-4853-01A-01D-1424-05
TCGA-CZ-4859-01	6042308144_R02C01	TCGA-CZ-4859-01A-02D-1424-05
TCGA-BP-5198-01	6042308144_R02C02	TCGA-BP-5198-01A-01D-1424-05
TCGA-CJ-4905-01	6042308144_R03C01	TCGA-CJ-4905-01A-02D-1424-05
TCGA-BP-5194-01	6042308144_R03C02	TCGA-BP-5194-01A-02D-1424-05
TCGA-BP-5196-11	6042308144_R04C01	TCGA-BP-5196-11A-01D-1424-05
TCGA-BP-5169-11	6042308144_R04C02	TCGA-BP-5169-11A-01D-1424-05
TCGA-BP-5185-01	6042308144_R05C01	TCGA-BP-5185-01A-01D-1424-05
TCGA-CJ-4901-01	6042308144_R05C02	TCGA-CJ-4901-01A-01D-1424-05
TCGA-BP-5175-11	6042308144_R06C01	TCGA-BP-5175-11A-01D-1424-05
TCGA-CJ-4907-01	6042308152_R01C01	TCGA-CJ-4907-01A-01D-1424-05
TCGA-CJ-4923-01	6042308152_R01C02	TCGA-CJ-4923-01A-01D-1424-05
TCGA-BP-5196-01	6042308152_R02C01	TCGA-BP-5196-01A-01D-1424-05
TCGA-CJ-4902-01	6042308152_R02C02	TCGA-CJ-4902-01A-01D-1424-05
TCGA-BP-5175-01	6042308152_R03C01	TCGA-BP-5175-01A-01D-1424-05
TCGA-BP-5181-11	6042308152_R03C02	TCGA-BP-5181-11A-01D-1424-05
TCGA-BP-5191-01	6042308152_R04C01	TCGA-BP-5191-01A-01D-1424-05
TCGA-BP-5173-01	6042308152_R04C02	TCGA-BP-5173-01A-01D-1424-05
TCGA-BP-5178-01	6042308152_R05C01	TCGA-BP-5178-01A-01D-1424-05
TCGA-BP-5202-11	6042308152_R05C02	TCGA-BP-5202-11A-01D-1424-05
TCGA-BP-5187-11	6042308152_R06C01	TCGA-BP-5187-11A-01D-1424-05
TCGA-CZ-4853-11	6042308152_R06C02	TCGA-CZ-4853-11A-01D-1424-05
TCGA-B0-4710-11	6042308157_R01C01	TCGA-B0-4710-11A-02D-1500-05
TCGA-CZ-5467-11	6042308157_R01C02	TCGA-CZ-5467-11A-01D-1500-05
TCGA-CZ-5465-01	6042308157_R02C01	TCGA-CZ-5465-01A-01D-1500-05
TCGA-CZ-5455-01	6042308157_R02C02	TCGA-CZ-5455-01A-01D-1500-05
TCGA-CZ-5463-01	6042308157_R03C01	TCGA-CZ-5463-01A-01D-1500-05
TCGA-CZ-5463-11	6042308157_R03C02	TCGA-CZ-5463-11A-01D-1500-05
TCGA-B0-5400-01	6042308157_R04C01	TCGA-B0-5400-01A-01D-1500-05
TCGA-CZ-5453-01	6042308157_R04C02	TCGA-CZ-5453-01A-01D-1500-05
TCGA-B0-5080-11	6042308157_R05C01	TCGA-B0-5080-11A-01D-1500-05
TCGA-B0-4815-01	6042308157_R05C02	TCGA-B0-4815-01A-01D-1500-05
TCGA-CZ-4863-11	6042308157_R06C01	TCGA-CZ-4863-11A-01D-1500-05
TCGA-CZ-5462-01	6042308157_R06C02	TCGA-CZ-5462-01A-01D-1500-05
TCGA-B0-4821-01	6042308163_R01C01	TCGA-B0-4821-01A-01D-1500-05
TCGA-B0-4706-01	6042308163_R01C02	TCGA-B0-4706-01A-01D-1500-05
TCGA-B0-5402-01	6042308163_R02C01	TCGA-B0-5402-01A-01D-1500-05
TCGA-CZ-5459-11	6042308163_R02C02	TCGA-CZ-5459-11A-01D-1500-05
TCGA-CZ-5469-01	6042308163_R03C01	TCGA-CZ-5469-01A-01D-1500-05
TCGA-CZ-5460-11	6042308163_R03C02	TCGA-CZ-5460-11A-01D-1500-05
TCGA-B0-4698-11	6042308163_R04C01	TCGA-B0-4698-11A-02D-1500-05
TCGA-B4-5377-01	6042308163_R04C02	TCGA-B4-5377-01A-01D-1500-05
TCGA-B0-4852-01	6042308163_R05C01	TCGA-B0-4852-01A-01D-1500-05
TCGA-CZ-4865-11	6042308163_R05C02	TCGA-CZ-4865-11A-01D-1500-05
TCGA-CZ-5469-11	6042308163_R06C01	TCGA-CZ-5469-11A-01D-1500-05
TCGA-BP-4770-01	6042308163_R06C02	TCGA-BP-4770-01A-01D-1500-05
TCGA-BP-5174-11	6042308164_R01C01	TCGA-BP-5174-11A-01D-1424-05
TCGA-BP-5173-11	6042308164_R01C02	TCGA-BP-5173-11A-01D-1424-05
TCGA-BP-5191-11	6042308164_R02C01	TCGA-BP-5191-11A-01D-1424-05
TCGA-CJ-4916-01	6042308164_R02C02	TCGA-CJ-4916-01A-01D-1424-05
TCGA-CJ-4897-01	6042308164_R03C01	TCGA-CJ-4897-01A-03D-1424-05
TCGA-CJ-4903-01	6042308164_R03C02	TCGA-CJ-4903-01A-01D-1424-05
TCGA-CJ-4920-11	6042308164_R04C01	TCGA-CJ-4920-11A-01D-1424-05
TCGA-CJ-4907-11	6042308164_R04C02	TCGA-CJ-4907-11A-01D-1424-05
TCGA-BP-5177-11	6042308164_R05C01	TCGA-BP-5177-11A-01D-1424-05
TCGA-CJ-4913-11	6042308164_R05C02	TCGA-CJ-4913-11A-01D-1424-05
TCGA-BP-5169-01	6042308164_R06C01	TCGA-BP-5169-01A-01D-1424-05
TCGA-CJ-4912-11	6042308164_R06C02	TCGA-CJ-4912-11A-01D-1424-05
TCGA-BP-5183-11	6042308166_R01C01	TCGA-BP-5183-11A-01D-1424-05
TCGA-BP-5178-11	6042308166_R01C02	TCGA-BP-5178-11A-01D-1424-05
TCGA-BP-5180-01	6042308166_R02C01	TCGA-BP-5180-01A-01D-1424-05
TCGA-BP-5192-01	6042308166_R02C02	TCGA-BP-5192-01A-01D-1424-05
TCGA-CJ-4902-11	6042308166_R03C01	TCGA-CJ-4902-11A-01D-1424-05
TCGA-CJ-4904-01	6042308166_R03C02	TCGA-CJ-4904-01A-02D-1424-05
TCGA-BP-5184-01	6042308166_R04C01	TCGA-BP-5184-01A-01D-1424-05
TCGA-BP-5201-01	6042308166_R04C02	TCGA-BP-5201-01A-01D-1424-05
TCGA-BP-5202-01	6042308166_R05C02	TCGA-BP-5202-01A-02D-1424-05
TCGA-CJ-4903-11	6042308166_R06C01	TCGA-CJ-4903-11A-01D-1424-05
TCGA-BP-5170-11	6042308166_R06C02	TCGA-BP-5170-11A-01D-1424-05
TCGA-B0-5400-11	6042316009_R01C01	TCGA-B0-5400-11A-01D-1500-05
TCGA-B0-4706-11	6042316009_R01C02	TCGA-B0-4706-11A-02D-1500-05
TCGA-B0-4818-11	6042316009_R02C01	TCGA-B0-4818-11A-01D-1500-05
TCGA-CZ-4866-01	6042316009_R02C02	TCGA-CZ-4866-01A-01D-1500-05
TCGA-CZ-5470-01	6042316009_R03C01	TCGA-CZ-5470-01A-01D-1500-05
TCGA-B0-4816-11	6042316009_R03C02	TCGA-B0-4816-11A-02D-1500-05
TCGA-CZ-5468-01	6042316009_R04C01	TCGA-CZ-5468-01A-01D-1500-05
TCGA-B0-4818-01	6042316009_R04C02	TCGA-B0-4818-01A-01D-1500-05
TCGA-B0-4821-11	6042316009_R05C02	TCGA-B0-4821-11A-01D-1500-05
TCGA-CZ-5457-01	6042316009_R06C01	TCGA-CZ-5457-01A-01D-1500-05
TCGA-B0-4712-01	6042316009_R06C02	TCGA-B0-4712-01A-01D-1500-05
TCGA-CZ-5452-01	6042316017_R01C01	TCGA-CZ-5452-01A-01D-1500-05
TCGA-B0-5080-01	6042316017_R01C02	TCGA-B0-5080-01A-01D-1500-05
TCGA-B8-4621-01	6042316017_R02C01	TCGA-B8-4621-01A-01D-1500-05
TCGA-CZ-5453-11	6042316017_R02C02	TCGA-CZ-5453-11A-01D-1500-05
TCGA-B0-4852-11	6042316017_R03C01	TCGA-B0-4852-11A-01D-1500-05
TCGA-CZ-5466-01	6042316017_R03C02	TCGA-CZ-5466-01A-01D-1500-05
TCGA-CZ-4866-11	6042316017_R04C01	TCGA-CZ-4866-11A-01D-1500-05
TCGA-CZ-5460-01	6042316017_R04C02	TCGA-CZ-5460-01A-01D-1500-05
TCGA-B0-4698-01	6042316017_R05C01	TCGA-B0-4698-01A-01D-1500-05
TCGA-CZ-4863-01	6042316017_R05C02	TCGA-CZ-4863-01A-01D-1500-05
TCGA-AK-3458-01	6042316017_R06C01	TCGA-AK-3458-01A-01D-1500-05
TCGA-CZ-5457-11	6042316017_R06C02	TCGA-CZ-5457-11A-01D-1500-05
TCGA-B0-4810-11	6042316038_R01C01	TCGA-B0-4810-11A-02D-1500-05
TCGA-CZ-5456-11	6042316038_R01C02	TCGA-CZ-5456-11A-01D-1500-05
TCGA-B4-5378-01	6042316038_R02C01	TCGA-B4-5378-01A-01D-1500-05
TCGA-B0-4811-01	6042316038_R02C02	TCGA-B0-4811-01A-01D-1500-05
TCGA-CZ-5470-11	6042316038_R03C01	TCGA-CZ-5470-11A-01D-1500-05
TCGA-B0-4810-01	6042316038_R03C02	TCGA-B0-4810-01A-01D-1500-05
TCGA-BP-4770-11	6042316038_R04C01	TCGA-BP-4770-11A-01D-1500-05
TCGA-CZ-5461-11	6042316038_R04C02	TCGA-CZ-5461-11A-01D-1500-05
TCGA-B0-5399-01	6042316038_R05C01	TCGA-B0-5399-01A-01D-1500-05
TCGA-CZ-5466-11	6042316038_R05C02	TCGA-CZ-5466-11A-01D-1500-05
TCGA-CZ-5461-01	6042316038_R06C01	TCGA-CZ-5461-01A-01D-1500-05
TCGA-B0-4816-01	6042316038_R06C02	TCGA-B0-4816-01A-01D-1500-05
TCGA-CZ-5451-01	6042316046_R01C01	TCGA-CZ-5451-01A-01D-1500-05
TCGA-CZ-4864-01	6042316046_R01C02	TCGA-CZ-4864-01A-01D-1500-05
TCGA-CZ-5456-01	6042316046_R02C01	TCGA-CZ-5456-01A-01D-1500-05
TCGA-CZ-5468-11	6042316046_R02C02	TCGA-CZ-5468-11A-01D-1500-05
TCGA-CZ-4864-11	6042316046_R03C01	TCGA-CZ-4864-11A-01D-1500-05
TCGA-CZ-5451-11	6042316046_R03C02	TCGA-CZ-5451-11A-01D-1500-05
TCGA-CZ-5467-01	6042316046_R04C01	TCGA-CZ-5467-01A-01D-1500-05
TCGA-CZ-5454-01	6042316046_R04C02	TCGA-CZ-5454-01A-01D-1500-05
TCGA-B0-4811-11	6042316046_R05C01	TCGA-B0-4811-11A-02D-1500-05
TCGA-CZ-5455-11	6042316046_R05C02	TCGA-CZ-5455-11A-01D-1500-05
TCGA-CZ-5458-11	6042316046_R06C01	TCGA-CZ-5458-11A-01D-1500-05
TCGA-CZ-5458-01	6042316046_R06C02	TCGA-CZ-5458-01A-01D-1500-05
TCGA-B0-4691-01	6042316057_R01C01	TCGA-B0-4691-01A-01D-1275-05
TCGA-B0-4814-01	6042316057_R02C01	TCGA-B0-4814-01A-01D-1275-05
TCGA-B0-4848-01	6042316137_R01C01	TCGA-B0-4848-01A-01D-1275-05
TCGA-B0-4845-11	6042316137_R01C02	TCGA-B0-4845-11A-01D-1275-05
TCGA-AK-3434-01	6042316137_R02C01	TCGA-AK-3434-01A-02D-1275-05
TCGA-B0-4693-01	6042316137_R02C02	TCGA-B0-4693-01A-01D-1275-05
TCGA-B0-4817-01	6042316137_R03C01	TCGA-B0-4817-01A-01D-1275-05
TCGA-B0-4846-11	6042316137_R03C02	TCGA-B0-4846-11A-01D-1275-05
TCGA-B0-4714-11	6042316137_R04C01	TCGA-B0-4714-11A-01D-1275-05
TCGA-B0-4707-01	6042316137_R04C02	TCGA-B0-4707-01A-01D-1275-05
TCGA-B0-4819-01	6042316137_R05C01	TCGA-B0-4819-01A-01D-1275-05
TCGA-B0-4824-11	6042316137_R05C02	TCGA-B0-4824-11A-01D-1275-05
TCGA-B0-4849-01	6042316137_R06C01	TCGA-B0-4849-01A-01D-1275-05
TCGA-B0-4696-01	6042316137_R06C02	TCGA-B0-4696-01A-01D-1275-05
TCGA-B0-4827-11	6042316163_R01C01	TCGA-B0-4827-11A-01D-1418-05
TCGA-BP-4801-11	6042316163_R01C02	TCGA-BP-4801-11A-01D-1418-05
TCGA-B0-5106-11	6042316163_R02C01	TCGA-B0-5106-11A-01D-1418-05
TCGA-B0-4842-11	6042316163_R02C02	TCGA-B0-4842-11A-01D-1418-05
TCGA-B0-5119-11	6042316163_R03C01	TCGA-B0-5119-11A-01D-1418-05
TCGA-B0-5120-01	6042316163_R03C02	TCGA-B0-5120-01A-01D-1418-05
TCGA-B0-5083-11	6042316163_R04C01	TCGA-B0-5083-11A-01D-1418-05
TCGA-B0-5120-11	6042316163_R04C02	TCGA-B0-5120-11A-01D-1418-05
TCGA-BP-4801-01	6042316163_R05C01	TCGA-BP-4801-01A-02D-1418-05
TCGA-B0-5119-01	6042316163_R05C02	TCGA-B0-5119-01A-02D-1418-05
TCGA-A3-3385-11	6042316163_R06C01	TCGA-A3-3385-11A-01D-1418-05
TCGA-A3-3357-11	6042316163_R06C02	TCGA-A3-3357-11A-01D-1418-05
TCGA-B0-4694-11	6042324004_R01C01	TCGA-B0-4694-11A-01D-1275-05
TCGA-AK-3454-01	6042324004_R01C02	TCGA-AK-3454-01A-02D-1275-05
TCGA-B0-4697-01	6042324004_R02C01	TCGA-B0-4697-01A-01D-1275-05
TCGA-B0-4841-01	6042324004_R02C02	TCGA-B0-4841-01A-01D-1275-05
TCGA-B0-4849-11	6042324004_R03C01	TCGA-B0-4849-11A-01D-1275-05
TCGA-B0-4688-01	6042324004_R03C02	TCGA-B0-4688-01A-01D-1275-05
TCGA-B0-4843-01	6042324004_R04C01	TCGA-B0-4843-01A-01D-1275-05
TCGA-B0-4822-01	6042324004_R04C02	TCGA-B0-4822-01A-01D-1275-05
TCGA-B0-4703-01	6042324004_R05C02	TCGA-B0-4703-01A-01D-1275-05
TCGA-AK-3425-01	6042324004_R06C01	TCGA-AK-3425-01A-02D-1275-05
TCGA-B0-4822-11	6042324004_R06C02	TCGA-B0-4822-11A-01D-1275-05
TCGA-B0-4847-01	6042324009_R01C01	TCGA-B0-4847-01A-01D-1275-05
TCGA-B0-4843-11	6042324009_R01C02	TCGA-B0-4843-11A-01D-1275-05
TCGA-B0-4714-01	6042324009_R02C01	TCGA-B0-4714-01A-01D-1275-05
TCGA-AK-3428-01	6042324009_R02C02	TCGA-AK-3428-01A-02D-1275-05
TCGA-B0-4819-11	6042324009_R03C01	TCGA-B0-4819-11A-01D-1275-05
TCGA-B0-4718-01	6042324009_R03C02	TCGA-B0-4718-01A-01D-1275-05
TCGA-AK-3431-01	6042324009_R04C01	TCGA-AK-3431-01A-02D-1275-05
TCGA-B0-4701-11	6042324009_R04C02	TCGA-B0-4701-11A-01D-1275-05
TCGA-B0-4828-01	6042324009_R05C01	TCGA-B0-4828-01A-01D-1275-05
TCGA-B0-4817-11	6042324009_R05C02	TCGA-B0-4817-11A-01D-1275-05
TCGA-B0-4699-11	6042324009_R06C01	TCGA-B0-4699-11A-01D-1275-05
TCGA-B0-4844-01	6042324009_R06C02	TCGA-B0-4844-01A-01D-1275-05
TCGA-B0-5083-01	6042324012_R01C01	TCGA-B0-5083-01A-02D-1418-05
TCGA-B0-5121-11	6042324012_R01C02	TCGA-B0-5121-11A-01D-1418-05
TCGA-B0-4945-01	6042324012_R02C01	TCGA-B0-4945-01A-01D-1418-05
TCGA-B0-5096-01	6042324012_R02C02	TCGA-B0-5096-01A-01D-1418-05
TCGA-B8-5159-01	6042324012_R03C01	TCGA-B8-5159-01A-01D-1418-05
TCGA-B0-5100-11	6042324012_R03C02	TCGA-B0-5100-11A-01D-1418-05
TCGA-B0-4827-01	6042324012_R04C01	TCGA-B0-4827-01A-02D-1418-05
TCGA-BP-4177-11	6042324012_R04C02	TCGA-BP-4177-11A-01D-1418-05
TCGA-B0-5115-01	6042324012_R05C01	TCGA-B0-5115-01A-01D-1418-05
TCGA-B0-5102-01	6042324012_R05C02	TCGA-B0-5102-01A-01D-1418-05
TCGA-B8-5163-01	6042324012_R06C01	TCGA-B8-5163-01A-01D-1418-05
TCGA-B0-5092-11	6042324012_R06C02	TCGA-B0-5092-11A-01D-1418-05
TCGA-B0-5104-11	6042324022_R01C01	TCGA-B0-5104-11A-01D-1418-05
TCGA-B0-5095-01	6042324022_R01C02	TCGA-B0-5095-01A-01D-1418-05
TCGA-B0-5117-01	6042324022_R02C01	TCGA-B0-5117-01A-01D-1418-05
TCGA-BP-4993-01	6042324022_R02C02	TCGA-BP-4993-01A-02D-1418-05
TCGA-B0-4945-11	6042324022_R03C01	TCGA-B0-4945-11A-01D-1418-05
TCGA-BP-5010-01	6042324022_R03C02	TCGA-BP-5010-01A-02D-1418-05
TCGA-B0-5099-11	6042324022_R04C01	TCGA-B0-5099-11A-01D-1418-05
TCGA-B0-5107-11	6042324022_R04C02	TCGA-B0-5107-11A-01D-1418-05
TCGA-B0-5094-11	6042324022_R05C01	TCGA-B0-5094-11A-01D-1418-05
TCGA-A3-3370-11	6042324022_R05C02	TCGA-A3-3370-11A-01D-1418-05
TCGA-A3-3367-01	6042324022_R06C01	TCGA-A3-3367-01A-02D-1418-05
TCGA-B0-5098-11	6042324022_R06C02	TCGA-B0-5098-11A-01D-1418-05
TCGA-B0-5100-01	6042324027_R01C01	TCGA-B0-5100-01A-01D-1418-05
TCGA-BP-4795-11	6042324027_R01C02	TCGA-BP-4795-11A-01D-1418-05
TCGA-A3-3376-11	6042324027_R02C01	TCGA-A3-3376-11A-01D-1418-05
TCGA-B0-5097-11	6042324027_R02C02	TCGA-B0-5097-11A-01D-1418-05
TCGA-B0-5099-01	6042324027_R03C01	TCGA-B0-5099-01A-01D-1418-05
TCGA-B0-5097-01	6042324027_R04C01	TCGA-B0-5097-01A-01D-1418-05
TCGA-B8-5164-01	6042324027_R04C02	TCGA-B8-5164-01A-01D-1418-05
TCGA-A3-3385-01	6042324027_R05C01	TCGA-A3-3385-01A-02D-1418-05
TCGA-B8-5158-01	6042324027_R05C02	TCGA-B8-5158-01A-01D-1418-05
TCGA-B8-5162-01	6042324027_R06C01	TCGA-B8-5162-01A-01D-1418-05
TCGA-BP-4782-01	6042324027_R06C02	TCGA-BP-4782-01A-02D-1418-05
TCGA-B0-4845-01	6042324033_R01C01	TCGA-B0-4845-01A-01D-1275-05
TCGA-B0-4814-11	6042324033_R01C02	TCGA-B0-4814-11A-01D-1275-05
TCGA-AK-3445-01	6042324033_R02C01	TCGA-AK-3445-01A-02D-1275-05
TCGA-AK-3460-01	6042324033_R02C02	TCGA-AK-3460-01A-02D-1275-05
TCGA-B0-4713-11	6042324033_R03C02	TCGA-B0-4713-11A-01D-1275-05
TCGA-AK-3440-01	6042324033_R04C01	TCGA-AK-3440-01A-02D-1275-05
TCGA-B0-4697-11	6042324033_R04C02	TCGA-B0-4697-11A-01D-1275-05
TCGA-B0-4694-01	6042324033_R05C01	TCGA-B0-4694-01A-01D-1275-05
TCGA-B0-4688-11	6042324033_R05C02	TCGA-B0-4688-11A-01D-1275-05
TCGA-B0-4690-11	6042324033_R06C01	TCGA-B0-4690-11A-01D-1275-05
TCGA-B0-4844-11	6042324033_R06C02	TCGA-B0-4844-11A-01D-1275-05
TCGA-B0-4699-01	6042324043_R01C01	TCGA-B0-4699-01A-01D-1275-05
TCGA-B0-4718-11	6042324043_R01C02	TCGA-B0-4718-11A-01D-1275-05
TCGA-B0-4824-01	6042324043_R02C01	TCGA-B0-4824-01A-01D-1275-05
TCGA-B8-4622-01	6042324043_R02C02	TCGA-B8-4622-01A-02D-1275-05
TCGA-B0-4713-01	6042324043_R03C01	TCGA-B0-4713-01A-01D-1275-05
TCGA-AK-3461-01	6042324043_R03C02	TCGA-AK-3461-01A-02D-1275-05
TCGA-B0-4813-01	6042324043_R04C01	TCGA-B0-4813-01A-01D-1275-05
TCGA-AK-3453-01	6042324043_R04C02	TCGA-AK-3453-01A-02D-1275-05
TCGA-B0-4848-11	6042324043_R05C01	TCGA-B0-4848-11A-01D-1275-05
TCGA-B0-4846-01	6042324043_R05C02	TCGA-B0-4846-01A-01D-1275-05
TCGA-B0-4828-11	6042324043_R06C01	TCGA-B0-4828-11A-01D-1275-05
TCGA-B0-4691-11	6042324043_R06C02	TCGA-B0-4691-11A-01D-1275-05
TCGA-A3-3373-11	6042324113_R01C01	TCGA-A3-3373-11A-01D-1418-05
TCGA-B0-5109-01	6042324113_R01C02	TCGA-B0-5109-01A-02D-1418-05
TCGA-BP-5010-11	6042324113_R02C01	TCGA-BP-5010-11A-01D-1418-05
TCGA-BP-4177-01	6042324113_R02C02	TCGA-BP-4177-01A-02D-1418-05
TCGA-B0-5107-01	6042324113_R03C01	TCGA-B0-5107-01A-01D-1418-05
TCGA-BP-4795-01	6042324113_R03C02	TCGA-BP-4795-01A-02D-1418-05
TCGA-BP-4993-11	6042324113_R04C01	TCGA-BP-4993-11A-01D-1418-05
TCGA-B0-5110-01	6042324113_R04C02	TCGA-B0-5110-01A-01D-1418-05
TCGA-B0-5110-11	6042324113_R05C01	TCGA-B0-5110-11A-01D-1418-05
TCGA-B0-5121-01	6042324113_R05C02	TCGA-B0-5121-01A-02D-1418-05
TCGA-B0-5116-01	6042324113_R06C01	TCGA-B0-5116-01A-02D-1418-05
TCGA-BP-5168-01	6042324113_R06C02	TCGA-BP-5168-01A-01D-1418-05
TCGA-A3-3373-01	6055424037_R01C01	TCGA-A3-3373-01A-02D-1418-05
TCGA-B0-4823-11	6055424037_R01C02	TCGA-B0-4823-11A-01D-1418-05
TCGA-B0-5115-11	6055424037_R02C01	TCGA-B0-5115-11A-01D-1418-05
TCGA-B0-5113-01	6055424037_R02C02	TCGA-B0-5113-01A-01D-1418-05
TCGA-BP-4760-01	6055424037_R03C01	TCGA-BP-4760-01A-02D-1418-05
TCGA-B0-5113-11	6055424037_R03C02	TCGA-B0-5113-11A-01D-1418-05
TCGA-BP-4760-11	6055424037_R04C01	TCGA-BP-4760-11A-01D-1418-05
TCGA-B0-5116-11	6055424037_R04C02	TCGA-B0-5116-11A-01D-1418-05
TCGA-B0-5098-01	6055424037_R05C01	TCGA-B0-5098-01A-01D-1418-05
TCGA-B0-5108-01	6055424037_R05C02	TCGA-B0-5108-01A-01D-1418-05
TCGA-B0-4842-01	6055424037_R06C01	TCGA-B0-4842-01A-02D-1418-05
TCGA-B8-5165-01	6055424037_R06C02	TCGA-B8-5165-01A-01D-1418-05
TCGA-B0-5104-01	6055424116_R01C01	TCGA-B0-5104-01A-01D-1418-05
TCGA-B0-5109-11	6055424116_R01C02	TCGA-B0-5109-11A-01D-1418-05
TCGA-B0-5117-11	6055424116_R02C01	TCGA-B0-5117-11A-01D-1418-05
TCGA-A3-3370-01	6055424116_R02C02	TCGA-A3-3370-01A-02D-1418-05
TCGA-B0-5094-01	6055424116_R03C01	TCGA-B0-5094-01A-01D-1418-05
TCGA-A3-3376-01	6055424116_R03C02	TCGA-A3-3376-01A-02D-1418-05
TCGA-B0-4823-01	6055424116_R04C01	TCGA-B0-4823-01A-02D-1418-05
TCGA-B0-5095-11	6055424116_R04C02	TCGA-B0-5095-11A-01D-1418-05
TCGA-B0-5106-01	6055424116_R05C01	TCGA-B0-5106-01A-01D-1418-05
TCGA-B0-5102-11	6055424116_R05C02	TCGA-B0-5102-11A-01D-1418-05
TCGA-B0-5092-01	6055424116_R06C01	TCGA-B0-5092-01A-01D-1418-05
TCGA-B0-5096-11	6055424116_R06C02	TCGA-B0-5096-11A-01D-1418-05
TCGA-B0-4847-11	6055432001_R01C01	TCGA-B0-4847-11A-01D-1275-05
TCGA-B0-4813-11	6055432001_R01C02	TCGA-B0-4813-11A-01D-1275-05
TCGA-B0-4841-11	6055432001_R02C01	TCGA-B0-4841-11A-01D-1275-05
TCGA-B0-4701-01	6055432001_R02C02	TCGA-B0-4701-01A-01D-1275-05
TCGA-B0-4707-11	6055432001_R03C01	TCGA-B0-4707-11A-01D-1275-05
TCGA-AK-3433-01	6055432001_R03C02	TCGA-AK-3433-01A-02D-1275-05
TCGA-B0-4703-11	6055432001_R04C01	TCGA-B0-4703-11A-01D-1275-05
TCGA-B0-4693-11	6055432001_R04C02	TCGA-B0-4693-11A-01D-1275-05
TCGA-AK-3450-01	6055432001_R05C01	TCGA-AK-3450-01A-02D-1275-05
TCGA-B0-4690-01	6055432001_R05C02	TCGA-B0-4690-01A-01D-1275-05
TCGA-B0-4696-11	6055432001_R06C01	TCGA-B0-4696-11A-01D-1275-05
TCGA-B2-4101-01	6055432001_R06C02	TCGA-B2-4101-01A-02D-1275-05
TCGA-BP-4782-11	6055432006_R01C01	TCGA-BP-4782-11A-01D-1418-05
TCGA-B0-5108-11	6055432006_R02C01	TCGA-B0-5108-11A-01D-1418-05
TCGA-A3-3367-11	6055432006_R03C01	TCGA-A3-3367-11A-01D-1418-05
TCGA-A3-3357-01	6055432006_R04C01	TCGA-A3-3357-01A-02D-1418-05
TCGA-BP-5168-11	6055432006_R05C01	TCGA-BP-5168-11A-01D-1418-05
TCGA-B0-5692-01	6285617026_R01C02	TCGA-B0-5692-01A-11D-1536-05
TCGA-CW-5581-01	6285617026_R02C02	TCGA-CW-5581-01A-02D-1536-05
TCGA-A3-3387-01	6285617026_R03C01	TCGA-A3-3387-01A-01D-1536-05
TCGA-DV-5573-01	6285617026_R03C02	TCGA-DV-5573-01A-01D-1536-05
TCGA-B0-5699-01	6285617026_R04C01	TCGA-B0-5699-01A-11D-1536-05
TCGA-CJ-5681-01	6285617026_R04C02	TCGA-CJ-5681-01A-11D-1536-05
TCGA-CJ-5682-01	6285617026_R05C02	TCGA-CJ-5682-01A-11D-1536-05
TCGA-B0-4700-01	6285617026_R06C01	TCGA-B0-4700-01A-02D-1536-05
TCGA-B0-5701-01	6285617026_R06C02	TCGA-B0-5701-01A-11D-1536-05
TCGA-B0-5707-01	6285617068_R03C01	TCGA-B0-5707-01A-11D-1536-05
TCGA-B8-5546-01	6285617068_R03C02	TCGA-B8-5546-01A-01D-1536-05
TCGA-B0-5691-01	6285617068_R04C01	TCGA-B0-5691-01A-11D-1536-05
TCGA-B0-5705-01	6285617068_R04C02	TCGA-B0-5705-01A-11D-1536-05
TCGA-A3-3358-01	6285617068_R05C01	TCGA-A3-3358-01A-01D-1536-05
TCGA-B2-5636-01	6285617068_R05C02	TCGA-B2-5636-01A-02D-1536-05
TCGA-CW-5584-01	6285617068_R06C01	TCGA-CW-5584-01A-01D-1536-05
TCGA-B2-5641-01	6285650093_R01C01	TCGA-B2-5641-01A-01D-1536-05
TCGA-B0-5694-01	6285650093_R02C01	TCGA-B0-5694-01A-11D-1536-05
TCGA-DV-5565-01	6285650093_R02C02	TCGA-DV-5565-01A-01D-1536-05
TCGA-CW-5587-01	6285650093_R03C01	TCGA-CW-5587-01A-01D-1536-05
TCGA-CJ-5676-01	6285650093_R03C02	TCGA-CJ-5676-01A-11D-1536-05
TCGA-CJ-5689-01	6285650093_R04C01	TCGA-CJ-5689-01A-11D-1536-05
TCGA-CJ-5675-01	6285650093_R04C02	TCGA-CJ-5675-01A-11D-1536-05
TCGA-B8-5551-01	6285650093_R05C01	TCGA-B8-5551-01A-01D-1536-05
TCGA-CJ-5683-01	6285650093_R05C02	TCGA-CJ-5683-01A-11D-1536-05
TCGA-CJ-5672-01	6285650093_R06C01	TCGA-CJ-5672-01A-11D-1536-05
TCGA-B0-5706-01	6285650093_R06C02	TCGA-B0-5706-01A-11D-1536-05
TCGA-CJ-5677-01	6285650094_R01C01	TCGA-CJ-5677-01A-11D-1536-05
TCGA-B0-5700-01	6285650094_R02C01	TCGA-B0-5700-01A-11D-1536-05
TCGA-CW-5588-01	6285650094_R02C02	TCGA-CW-5588-01A-01D-1536-05
TCGA-B8-5550-01	6285650094_R03C01	TCGA-B8-5550-01A-01D-1536-05
TCGA-B0-5690-01	6285650094_R03C02	TCGA-B0-5690-01A-11D-1536-05
TCGA-B0-5696-01	6285650094_R04C01	TCGA-B0-5696-01A-11D-1536-05
TCGA-CJ-5679-01	6285650094_R04C02	TCGA-CJ-5679-01A-11D-1536-05
TCGA-CW-5589-01	6285650094_R05C02	TCGA-CW-5589-01A-01D-1536-05
TCGA-B2-5633-01	6285650094_R06C01	TCGA-B2-5633-01A-01D-1536-05
TCGA-DV-5574-01	6285650094_R06C02	TCGA-DV-5574-01A-01D-1536-05
TCGA-CJ-5684-01	6285650095_R02C02	TCGA-CJ-5684-01A-11D-1536-05
TCGA-CW-5591-01	6285650095_R03C01	TCGA-CW-5591-01A-01D-1536-05
TCGA-DV-5566-01	6285650095_R03C02	TCGA-DV-5566-01A-01D-1536-05
TCGA-CW-5585-01	6285650095_R04C01	TCGA-CW-5585-01A-01D-1536-05
TCGA-CW-5590-01	6285650095_R04C02	TCGA-CW-5590-01A-01D-1536-05
TCGA-B0-5703-01	6285650095_R05C01	TCGA-B0-5703-01A-11D-1536-05
TCGA-B0-5702-01	6285650095_R05C02	TCGA-B0-5702-01A-11D-1536-05
TCGA-CJ-5678-01	6285650095_R06C01	TCGA-CJ-5678-01A-11D-1536-05
TCGA-DV-5567-01	6285650106_R01C01	TCGA-DV-5567-01A-01D-1536-05
TCGA-B0-5709-01	6285650106_R02C01	TCGA-B0-5709-01A-11D-1536-05
TCGA-CW-5583-01	6929671134_R01C02	TCGA-CW-5583-01A-02D-1536-05
TCGA-DV-5575-01	6929671134_R02C02	TCGA-DV-5575-01A-01D-1536-05
TCGA-B0-5697-01	6929671134_R03C02	TCGA-B0-5697-01A-11D-1536-05
TCGA-DV-5568-01	6929671134_R04C01	TCGA-DV-5568-01A-01D-1536-05
TCGA-B2-5635-01	6929671134_R04C02	TCGA-B2-5635-01A-01D-1536-05
TCGA-B8-5549-01	6929671134_R05C01	TCGA-B8-5549-01A-01D-1536-05
TCGA-B0-5695-01	6929671134_R05C02	TCGA-B0-5695-01A-11D-1536-05
TCGA-CJ-5680-01	6929671134_R06C01	TCGA-CJ-5680-01A-11D-1536-05
TCGA-DV-5569-01	6929671134_R06C02	TCGA-DV-5569-01A-01D-1536-05
TCGA-CJ-5671-01	6929671144_R01C01	TCGA-CJ-5671-01A-11D-1536-05
TCGA-B8-5553-01	6929671144_R02C01	TCGA-B8-5553-01A-01D-1536-05
TCGA-B0-5693-01	6929671144_R03C01	TCGA-B0-5693-01A-11D-1536-05
TCGA-DV-5576-01	6929671144_R04C01	TCGA-DV-5576-01A-01D-1536-05
TCGA-B2-5639-01	6929671144_R05C01	TCGA-B2-5639-01A-01D-1536-05
TCGA-CZ-5987-01	6929718088_R01C01	TCGA-CZ-5987-01A-11D-1670-05
TCGA-CZ-5986-01	6929718088_R01C02	TCGA-CZ-5986-01A-11D-1670-05
TCGA-EU-5906-01	6929718088_R02C01	TCGA-EU-5906-01A-11D-1670-05
TCGA-B0-5711-01	6929718088_R02C02	TCGA-B0-5711-01A-11D-1670-05
TCGA-EU-5905-01	6929718088_R03C01	TCGA-EU-5905-01A-11D-1670-05
TCGA-CJ-6032-01	6929718088_R03C02	TCGA-CJ-6032-01A-11D-1670-05
TCGA-CW-6097-01	6929718088_R04C01	TCGA-CW-6097-01A-11D-1670-05
TCGA-CZ-5989-01	6929718088_R04C02	TCGA-CZ-5989-01A-11D-1670-05
TCGA-B0-5712-11	6929718088_R05C01	TCGA-B0-5712-11A-01D-1670-05
TCGA-CW-6088-01	6929718088_R05C02	TCGA-CW-6088-01A-11D-1670-05
TCGA-EU-5904-01	6929718088_R06C01	TCGA-EU-5904-01A-11D-1670-05
TCGA-B4-5834-01	6929718088_R06C02	TCGA-B4-5834-01A-11D-1670-05
TCGA-B8-4146-01	6929718090_R01C01	TCGA-B8-4146-01B-11D-1670-05
TCGA-B4-5843-01	6929718090_R01C02	TCGA-B4-5843-01A-11D-1670-05
TCGA-B8-5545-01	6929718090_R02C01	TCGA-B8-5545-01A-01D-1670-05
TCGA-B8-4153-01	6929718090_R02C02	TCGA-B8-4153-01B-11D-1670-05
TCGA-CZ-5982-01	6929718090_R03C01	TCGA-CZ-5982-01A-11D-1670-05
TCGA-B4-5835-01	6929718090_R03C02	TCGA-B4-5835-01A-11D-1670-05
TCGA-B0-5812-01	6929718090_R04C01	TCGA-B0-5812-01A-11D-1670-05
TCGA-B0-5713-01	6929718090_R04C02	TCGA-B0-5713-01A-11D-1670-05
TCGA-EU-5907-01	6929718090_R05C01	TCGA-EU-5907-01A-11D-1670-05
TCGA-B0-5710-01	6929718090_R05C02	TCGA-B0-5710-01A-11D-1670-05
TCGA-CJ-5686-01	6929718090_R06C01	TCGA-CJ-5686-01A-11D-1670-05
TCGA-CJ-6033-01	6929718091_R01C01	TCGA-CJ-6033-01A-11D-1670-05
TCGA-B0-5698-01	6929718091_R01C02	TCGA-B0-5698-01A-11D-1670-05
TCGA-CJ-6027-01	6929718091_R02C01	TCGA-CJ-6027-01A-11D-1670-05
TCGA-CW-6093-01	6929718091_R02C02	TCGA-CW-6093-01A-11D-1670-05
TCGA-B8-5552-01	6929718091_R03C01	TCGA-B8-5552-01B-11D-1670-05
TCGA-B0-5711-11	6929718091_R03C02	TCGA-B0-5711-11A-01D-1670-05
TCGA-B0-5712-01	6929718091_R04C01	TCGA-B0-5712-01A-11D-1670-05
TCGA-CZ-5984-01	6929718091_R04C02	TCGA-CZ-5984-01A-11D-1670-05
TCGA-B4-5832-01	6929718091_R05C01	TCGA-B4-5832-01A-11D-1670-05
TCGA-B4-5836-01	6929718091_R05C02	TCGA-B4-5836-01A-11D-1670-05
TCGA-CW-6087-01	6929718091_R06C01	TCGA-CW-6087-01A-11D-1670-05
TCGA-B4-5844-01	6929718091_R06C02	TCGA-B4-5844-01A-11D-1670-05
TCGA-CZ-5985-01	6929718092_R01C01	TCGA-CZ-5985-01A-11D-1670-05
TCGA-CJ-6031-01	6929718092_R01C02	TCGA-CJ-6031-01A-11D-1670-05
TCGA-CJ-6030-01	6929718092_R02C01	TCGA-CJ-6030-01A-11D-1670-05
TCGA-B0-5710-11	6929718092_R02C02	TCGA-B0-5710-11A-01D-1670-05
TCGA-CJ-6028-01	6929718092_R03C01	TCGA-CJ-6028-01A-11D-1670-05
TCGA-B4-5838-01	6929718092_R03C02	TCGA-B4-5838-01A-11D-1670-05
TCGA-B0-5713-11	6929718092_R04C01	TCGA-B0-5713-11A-01D-1670-05
TCGA-CW-6090-01	6929718092_R04C02	TCGA-CW-6090-01A-11D-1670-05
TCGA-CW-5580-01	6929718092_R05C01	TCGA-CW-5580-01A-01D-1670-05
TCGA-CZ-5988-01	6929718092_R06C01	TCGA-CZ-5988-01A-11D-1670-05

## Sheet: BRCA HM27
TCGA ID	File.Name	Barcode
TCGA-BH-A0DT-01	5935286009_A	TCGA-BH-A0DT-01A-21D-A12E-05
TCGA-BH-A18N-01	5935286009_B	TCGA-BH-A18N-01A-11D-A12E-05
TCGA-BH-A0BO-11	5935286009_C	TCGA-BH-A0BO-11A-11D-A12E-05
TCGA-E2-A150-01	5935286009_D	TCGA-E2-A150-01A-11D-A12E-05
TCGA-BH-A18F-01	5935286009_E	TCGA-BH-A18F-01A-11D-A12E-05
TCGA-E2-A156-01	5935286009_F	TCGA-E2-A156-01A-11D-A12E-05
TCGA-BH-A18L-11	5935286009_G	TCGA-BH-A18L-11A-42D-A12E-05
TCGA-BH-A18N-11	5935286009_H	TCGA-BH-A18N-11A-43D-A12E-05
TCGA-BH-A18K-11	5935286009_I	TCGA-BH-A18K-11A-13D-A12E-05
TCGA-E2-A15A-01	5935286009_J	TCGA-E2-A15A-01A-11D-A12E-05
TCGA-E2-A15E-01	5935286009_K	TCGA-E2-A15E-01A-11D-A12E-05
TCGA-E2-A14V-01	5935286009_L	TCGA-E2-A14V-01A-11D-A12E-05
TCGA-BH-A18U-01	5935286010_A	TCGA-BH-A18U-01A-21D-A12E-05
TCGA-BH-A18F-11	5935286010_B	TCGA-BH-A18F-11A-22D-A12E-05
TCGA-E2-A15H-01	5935286010_C	TCGA-E2-A15H-01A-11D-A12E-05
TCGA-BH-A18Q-01	5935286010_D	TCGA-BH-A18Q-01A-12D-A12E-05
TCGA-E2-A153-11	5935286010_F	TCGA-E2-A153-11A-31D-A12E-05
TCGA-BH-A18K-01	5935286010_H	TCGA-BH-A18K-01A-11D-A12E-05
TCGA-BH-A18Q-11	5935286010_J	TCGA-BH-A18Q-11A-34D-A12E-05
TCGA-BH-A18H-01	5935286010_K	TCGA-BH-A18H-01A-11D-A12E-05
TCGA-BH-A18P-01	5935331001_A	TCGA-BH-A18P-01A-11D-A12E-05
TCGA-BH-A0DO-01	5935331001_B	TCGA-BH-A0DO-01B-11D-A12E-05
TCGA-BH-A18I-01	5935331001_C	TCGA-BH-A18I-01A-11D-A12E-05
TCGA-BH-A18P-11	5935331001_D	TCGA-BH-A18P-11A-43D-A12E-05
TCGA-E2-A14P-01	5935331001_E	TCGA-E2-A14P-01A-31D-A12E-05
TCGA-BH-A0BO-01	5935331001_F	TCGA-BH-A0BO-01A-23D-A12E-05
TCGA-BH-A18R-01	5935331001_G	TCGA-BH-A18R-01A-11D-A12E-05
TCGA-E2-A15C-01	5935331001_H	TCGA-E2-A15C-01A-31D-A12E-05
TCGA-BH-A18V-01	5935331001_I	TCGA-BH-A18V-01A-11D-A12E-05
TCGA-E2-A14W-01	5935331001_J	TCGA-E2-A14W-01A-11D-A12E-05
TCGA-BH-A18S-11	5935331001_K	TCGA-BH-A18S-11A-43D-A12E-05
TCGA-E2-A14Y-01	5935331001_L	TCGA-E2-A14Y-01A-21D-A12E-05
TCGA-BH-A0DT-11	5935331004_A	TCGA-BH-A0DT-11A-12D-A12E-05
TCGA-E2-A158-11	5935331004_B	TCGA-E2-A158-11A-22D-A12E-05
TCGA-BH-A18G-01	5935331004_D	TCGA-BH-A18G-01A-11D-A12E-05
TCGA-E2-A15M-11	5935331004_F	TCGA-E2-A15M-11A-22D-A12E-05
TCGA-E2-A14Y-11	5935331004_G	TCGA-E2-A14Y-11A-33D-A12E-05
TCGA-E2-A158-01	5935331004_H	TCGA-E2-A158-01A-11D-A12E-05
TCGA-BH-A18V-11	5935331004_I	TCGA-BH-A18V-11A-52D-A12E-05
TCGA-E2-A155-01	5935331004_J	TCGA-E2-A155-01A-11D-A12E-05
TCGA-BH-A0DO-11	5935331004_K	TCGA-BH-A0DO-11A-22D-A12E-05
TCGA-E2-A152-01	5935331004_L	TCGA-E2-A152-01A-11D-A12E-05
TCGA-C8-A133-01	5935331009_A	TCGA-C8-A133-01A-32D-A12E-05
TCGA-BH-A18L-01	5935331009_B	TCGA-BH-A18L-01A-32D-A12E-05
TCGA-E2-A15L-11	5935331009_C	TCGA-E2-A15L-11A-31D-A12E-05
TCGA-BH-A18M-11	5935331009_D	TCGA-BH-A18M-11A-33D-A12E-05
TCGA-BH-A18M-01	5935331009_E	TCGA-BH-A18M-01A-11D-A12E-05
TCGA-E2-A153-01	5935331009_F	TCGA-E2-A153-01A-12D-A12E-05
TCGA-BH-A18J-01	5935331009_G	TCGA-BH-A18J-01A-11D-A12E-05
TCGA-C8-A12Y-01	5935331009_H	TCGA-C8-A12Y-01A-11D-A12E-05
TCGA-BH-A18T-01	5935331009_I	TCGA-BH-A18T-01A-11D-A12E-05
TCGA-BH-A18R-11	5935331009_K	TCGA-BH-A18R-11A-42D-A12E-05
TCGA-BH-A18U-11	5935331009_L	TCGA-BH-A18U-11A-23D-A12E-05
TCGA-E2-A14S-01	5935331010_A	TCGA-E2-A14S-01A-11D-A12E-05
TCGA-BH-A18J-11	5935331010_E	TCGA-BH-A18J-11A-31D-A12E-05
TCGA-AR-A1AH-01	5935331010_G	TCGA-AR-A1AH-01A-11D-A12E-05
TCGA-E2-A14Q-01	5935331010_I	TCGA-E2-A14Q-01A-11D-A12E-05

## Sheet: BRCA HM450
TCGA ID	File.Name	Barcode
TCGA-D8-A1JA-01	6026818108_R01C02	TCGA-D8-A1JA-01A-11D-A13K-05
TCGA-A2-A1G1-01	6026818108_R02C01	TCGA-A2-A1G1-01A-21D-A13K-05
TCGA-A2-A1G0-01	6026818108_R03C01	TCGA-A2-A1G0-01A-11D-A13K-05
TCGA-BH-A1FN-11	6026818108_R03C02	TCGA-BH-A1FN-11A-34D-A13T-05
TCGA-BH-A1FN-01	6026818108_R04C02	TCGA-BH-A1FN-01A-11D-A13K-05
TCGA-B6-A1KF-01	6026818108_R05C02	TCGA-B6-A1KF-01A-11D-A13K-05
TCGA-E2-A1IE-01	6026818128_R01C02	TCGA-E2-A1IE-01A-11D-A13K-05
TCGA-D8-A1JD-01	6026818128_R02C01	TCGA-D8-A1JD-01A-11D-A13K-05
TCGA-A2-A1FX-01	6026818128_R02C02	TCGA-A2-A1FX-01A-11D-A13K-05
TCGA-AO-A1KQ-01	6026818128_R03C01	TCGA-AO-A1KQ-01A-11D-A13K-05
TCGA-BH-A1F8-11	6026818128_R03C02	TCGA-BH-A1F8-11B-21D-A13T-05
TCGA-BH-A1F6-01	6026818128_R04C01	TCGA-BH-A1F6-01A-11D-A13K-05
TCGA-BH-A1F5-01	6026818128_R04C02	TCGA-BH-A1F5-01A-12D-A13K-05
TCGA-BH-A1FH-11	6026818128_R06C01	TCGA-BH-A1FH-11B-42D-A13T-05
TCGA-BH-A1F8-01	6026818128_R06C02	TCGA-BH-A1F8-01A-11D-A13K-05
TCGA-BH-A1FR-11	6026818129_R01C01	TCGA-BH-A1FR-11B-42D-A13T-05
TCGA-D8-A1JE-01	6026818129_R01C02	TCGA-D8-A1JE-01A-11D-A13K-05
TCGA-D8-A1JI-01	6026818129_R03C01	TCGA-D8-A1JI-01A-11D-A13K-05
TCGA-BH-A1EY-11	6026818129_R03C02	TCGA-BH-A1EY-11B-21D-A13T-05
TCGA-BH-A1FC-11	6026818129_R04C01	TCGA-BH-A1FC-11A-32D-A13T-05
TCGA-D8-A1JM-01	6026818129_R04C02	TCGA-D8-A1JM-01A-11D-A13K-05
TCGA-BH-A1FJ-11	6026818129_R05C01	TCGA-BH-A1FJ-11B-42D-A13T-05
TCGA-D8-A1J8-01	6026818129_R05C02	TCGA-D8-A1J8-01A-11D-A13K-05
TCGA-E2-A1L9-01	6026818129_R06C02	TCGA-E2-A1L9-01A-11D-A13K-05
TCGA-D8-A1JU-01	6026818132_R01C02	TCGA-D8-A1JU-01A-11D-A13K-05
TCGA-BH-A1FE-11	6026818132_R02C01	TCGA-BH-A1FE-11B-14D-A13T-05
TCGA-BH-A1F2-01	6026818132_R02C02	TCGA-BH-A1F2-01A-31D-A13K-05
TCGA-EW-A1J6-01	6026818132_R03C01	TCGA-EW-A1J6-01A-11D-A13K-05
TCGA-BH-A1FJ-01	6026818132_R03C02	TCGA-BH-A1FJ-01A-11D-A13K-05
TCGA-D8-A1JF-01	6026818132_R04C01	TCGA-D8-A1JF-01A-11D-A13K-05
TCGA-AQ-A1H2-01	6026818132_R04C02	TCGA-AQ-A1H2-01A-11D-A13K-05
TCGA-A2-A1FW-01	6026818132_R05C01	TCGA-A2-A1FW-01A-11D-A13K-05
TCGA-EW-A1IZ-01	6026818132_R05C02	TCGA-EW-A1IZ-01A-11D-A13K-05
TCGA-D8-A1JP-01	6026818132_R06C02	TCGA-D8-A1JP-01A-11D-A13K-05
TCGA-BH-A1EY-01	6026818135_R01C01	TCGA-BH-A1EY-01A-11D-A13K-05
TCGA-EW-A1J1-01	6026818135_R01C02	TCGA-EW-A1J1-01A-11D-A13K-05
TCGA-C8-A1HE-01	6026818135_R02C01	TCGA-C8-A1HE-01A-11D-A13K-05
TCGA-BH-A1FG-01	6026818135_R03C02	TCGA-BH-A1FG-01A-11D-A13K-05
TCGA-A7-A13G-11	6026818135_R04C02	TCGA-A7-A13G-11A-51D-A13T-05
TCGA-BH-A1F5-11	6026818135_R05C01	TCGA-BH-A1F5-11A-43D-A13T-05
TCGA-BH-A1EN-11	6026818135_R05C02	TCGA-BH-A1EN-11A-23D-A13T-05
TCGA-E2-A1IN-01	6026818139_R01C01	TCGA-E2-A1IN-01A-11D-A13K-05
TCGA-BH-A1F2-11	6026818139_R01C02	TCGA-BH-A1F2-11A-32D-A13T-05
TCGA-BH-A1FE-01	6026818139_R02C01	TCGA-BH-A1FE-01A-11D-A13K-05
TCGA-EW-A1IY-01	6026818139_R02C02	TCGA-EW-A1IY-01A-11D-A13K-05
TCGA-BH-A1FM-01	6026818139_R03C01	TCGA-BH-A1FM-01A-11D-A13K-05
TCGA-B6-A1KN-01	6026818139_R03C02	TCGA-B6-A1KN-01A-11D-A13K-05
TCGA-D8-A1JH-01	6026818139_R04C01	TCGA-D8-A1JH-01A-11D-A13K-05
TCGA-BH-A1EX-01	6026818139_R04C02	TCGA-BH-A1EX-01A-11D-A13K-05
TCGA-C8-A1HO-01	6026818139_R05C02	TCGA-C8-A1HO-01A-11D-A13K-05
TCGA-AQ-A1H3-01	6026818139_R06C01	TCGA-AQ-A1H3-01A-31D-A13K-05
TCGA-AO-A1KT-01	6026818139_R06C02	TCGA-AO-A1KT-01A-11D-A13K-05
TCGA-BH-A1FB-11	6026818144_R01C02	TCGA-BH-A1FB-11A-33D-A13T-05
TCGA-BH-A1FB-01	6026818144_R02C01	TCGA-BH-A1FB-01A-11D-A13K-05
TCGA-AO-A1KP-01	6026818144_R02C02	TCGA-AO-A1KP-01A-11D-A13K-05
TCGA-A2-A1G6-01	6026818144_R03C01	TCGA-A2-A1G6-01A-11D-A13K-05
TCGA-E2-A1L6-01	6026818144_R04C01	TCGA-E2-A1L6-01A-11D-A13K-05
TCGA-A7-A13G-01	6026818144_R05C01	TCGA-A7-A13G-01A-11D-A13K-05
TCGA-BH-A1F6-11	6026818144_R05C02	TCGA-BH-A1F6-11B-94D-A13T-05
TCGA-BH-A1FG-11	6026818144_R06C01	TCGA-BH-A1FG-11B-12D-A13T-05
TCGA-BH-A1FM-11	6026818144_R06C02	TCGA-BH-A1FM-11B-23D-A13T-05
TCGA-D8-A1J9-01	6026818145_R01C01	TCGA-D8-A1J9-01A-11D-A13K-05
TCGA-C8-A1HK-01	6026818145_R01C02	TCGA-C8-A1HK-01A-21D-A13K-05
TCGA-D8-A1JK-01	6026818145_R02C02	TCGA-D8-A1JK-01A-11D-A13K-05
TCGA-BH-A1FD-11	6026818145_R03C01	TCGA-BH-A1FD-11B-21D-A13T-05
TCGA-D8-A1JL-01	6026818145_R03C02	TCGA-D8-A1JL-01A-11D-A13K-05
TCGA-BH-A1FH-01	6026818145_R04C01	TCGA-BH-A1FH-01A-12D-A13K-05
TCGA-D8-A1JC-01	6026818145_R04C02	TCGA-D8-A1JC-01A-11D-A13K-05
TCGA-D8-A1JG-01	6026818145_R05C01	TCGA-D8-A1JG-01B-11D-A13K-05
TCGA-D8-A1JB-01	6026818145_R05C02	TCGA-D8-A1JB-01A-11D-A13K-05
TCGA-C8-A1HJ-01	6026818145_R06C01	TCGA-C8-A1HJ-01A-11D-A13K-05
TCGA-BH-A1FD-01	6026818145_R06C02	TCGA-BH-A1FD-01A-11D-A13K-05
TCGA-B6-A1KC-01	6042324006_R06C02	TCGA-B6-A1KC-01B-11D-A161-05

## Sheet: GEO Blood HM450
geo_accession
GSM989917
GSM989918
GSM989919
GSM989920
GSM989921
GSM989922
GSM989923
GSM989924
GSM989925
GSM989926
GSM989927
GSM989928
GSM989929
GSM989930
GSM989931
GSM989932
GSM989933
GSM989934
GSM989935
GSM989936
GSM989937
GSM989938
GSM989939
GSM989940
GSM989941
GSM989942
GSM989943
GSM989944
GSM989945
GSM989946
GSM989947
GSM989948
GSM989949
GSM989950
GSM989951
GSM989952
GSM989953
GSM989954
GSM989955
GSM989956
GSM989957
GSM989958
GSM989959
GSM989960
GSM989961
GSM989962
GSM989963
GSM989964
GSM989965
GSM989966
GSM989967
GSM989968
GSM989969
GSM989970
GSM989971
GSM989972
GSM989973
GSM989974
GSM989975
GSM989976
GSM989977
GSM989978
GSM989979
GSM989980
GSM989981
GSM989982
GSM989983
GSM989984
GSM989985
GSM989986
GSM989987
GSM989988
GSM989989
GSM989990
GSM989991
GSM989992
GSM989993
GSM989994
GSM989995
GSM989996
GSM989997
GSM989998
GSM989999
GSM990000
